# Supplementary material for: The Bursaphelenchus xylophilus effector BxML1 targets the cyclophilin protein (CyP) to promote parasitism and virulence in pine
Source: BMC Plant Biol. 2022 Apr 27;22:216. doi: 10.1186/s12870-022-03567-z (PMC9044635; doi:10.1186/s12870-022-03567-z)
Supplement: Supplementary file 8 — Additional file 8. [file 12870_2022_3567_MOESM8_ESM.xlsx]

## Sheet: Figure3
Raw data and calculations of Figure 3A
Sample 1
		0h				2.5h				6h				12h				24h
Reference gene (Ct Median)		19.8487	19.1479	18.9664	19.0527	20.2724	20.2866	19.1671	19.1723	20.317	20.3312	20.2064	20.1636	19.0708	18.7671	18.7884	19.1668	19.2567	19.1723	20.317	20.2841
BxML1 (Ct Median)		28.911	28.6113	27.4873	27.8208	28.035	29.656	27.8069	27.8035	28.1304	28.4242	27.86	27.9565	25.4195	24.9178	24.7156	25.3656	27.5908	28.4854	27.8819	28.1422
Relative gene expression of BxML1		1.026	1.011	1.007	1.035	1.231	1.067	0.921	1.1	2.377	2.585	1.824	1.966	6.506	9.936	6.037	5.935	1.656	1.11	1.94	1.879
Average of expression		1.02				1.08				2.188				7.103				1.646
Sample 2
		0h				2.5h				6h				12h				24h
Reference gene (Ct Median)		20.3312	20.2064	20.1636	20.1531	19.959	18.7671	19.3089	19.1668	20.1184	20.0831	20.2724	20.2621	18.7671	19.1723	19.3089	20.317	20.1531	19.959	20.1184	18.9035
BxML1 (Ct Median)		28.1035	28.4873	28.5252	28.4035	27.2312	26.947	27.5121	27.4724	27.1307	27.6379	27.4209	28.4108	23.3942	24.6167	24.9415	25.5121	27.54	27.738	28.5325	27.071
Relative gene expression of BxML1		1.104	1.164	1.016	1.05	1.414	1.073	1.282	0.962	1.694	1.654	2.318	1.073	8.847	7.143	6.63	8.313	1.306	1.416	0.964	1.059
Average of expression		1.083				1.182				1.684				7.733				1.186
Sample 3
		0h				2.5h				6h				12h				24h
Reference gene (Ct Median)		19.8421	20.9104	21.1453	20.1038	20.0657	19.9607	19.8739	20.1265	20.9186	19.943	18.6622	19.8884	21.1559	21.1038	21.0657	18.9664	19.6167	19.1038	18.9035	19.9168
BxML1 (Ct Median)		27.9178	28.0386	28.2876	28.536	28.0831	26.793	27.0861	28.6622	27.793	26.1083	24.9107	27.8328	26.8035	24.9648	26.1562	24.861	27.6531	25.2838	25.1893	27.9347
Relative gene expression of BxML1		1.074	1.104	1.012	1.017	1.041	1.228	0.953	0.931	2.299	1.949	1.858	1.402	5.382	9.628	4.146	11.613	1.028	1.929	3.621	1.333
Average of expression		1.052				1.039				1.877				7.692				1.978
